# Supplementary material for: The Roles of Electrostatic Interactions in Capsid Assembly Mechanisms of Giant Viruses
Source: Int J Mol Sci. 2019 Apr 16;20(8):1876. doi: 10.3390/ijms20081876 (PMC6514965; doi:10.3390/ijms20081876)
Supplement: Supplementary file 1 [file ijms-20-01876-s001.zip]

Archive with 11 entries (10 files):
- Supplementary information.pdf
- __MACOSX/
- __MACOSX/._Supplementary information.pdf
- movie1.mp4
- __MACOSX/._movie1.mp4
- movie2.mp4
- __MACOSX/._movie2.mp4
- movie3.mp4
- __MACOSX/._movie3.mp4
- movie4.mp4
- __MACOSX/._movie4.mp4
